# Supplementary material for: Smoking Amplifies Comorbidity-Associated Risk in Orthopaedic Surgery: A Multiplicative Interaction
Source: J Clin Med. 2025 Nov 19;14(22):8217. doi: 10.3390/jcm14228217 (PMC12653757; doi:10.3390/jcm14228217)
Supplement: Supplementary file 1 [file jcm-14-08217-s001.zip]

Archive with 1 entries (1 files):
- jcm-3980122-supplementary.pdf
